# Supplementary material for: Prebiotics Improve Blood Pressure Control by Modulating Gut Microbiome Composition and Function: A Systematic Review and Meta-Analysis
Source: Nutrients. 2025 Jul 30;17(15):2502. doi: 10.3390/nu17152502 (PMC12348426; doi:10.3390/nu17152502)
Supplement: Supplementary file 1 [file nutrients-17-02502-s001.zip]

Archive with 1 entries (1 files):
- nutrients-3746587-supplementary.pdf
